# Supplementary material for: Identification of the molecular relationship between intravenous leiomyomatosis and uterine myoma using RNA sequencing
Source: Sci Rep. 2019 Feb 5;9:1442. doi: 10.1038/s41598-018-37452-3 (PMC6363745; doi:10.1038/s41598-018-37452-3)
Supplement: Supplementary file 2 — dataset Gene functions [file 41598_2018_37452_MOESM2_ESM.xls]

Term								Genes
GO:0048545~response to steroid hormone stimulus								FOS, KRT19, DUSP1, OXTR
GO:0010033~response to organic substance								FOS, KRT19, DUSP1, OXTR, HSPA1B, CYR61
GO:0043627~response to estrogen stimulus								KRT19, DUSP1, OXTR
GO:0009725~response to hormone stimulus								FOS, KRT19, DUSP1, OXTR
GO:0009719~response to endogenous stimulus								FOS, KRT19, DUSP1, OXTR
GO:0019825~oxygen binding								HBA2, HBA1, HBB, CYP4B1
GO:0020037~heme binding								HBA2, HBA1, HBB, CYP4B1
GO:0046906~tetrapyrrole binding								HBA2, HBA1, HBB, CYP4B1
GO:0005506~iron ion binding								HBA2, HBA1, HBB, CYP4B1
GO:0046914~transition metal ion binding								ADH1B, HBA2, HBA1, HBB, KLF4, CYP4B1
GO:0046872~metal ion binding								FMO2, ADH1B, HBA2, HBA1, HBB, KLF4, CYP4B1
GO:0043169~cation binding								FMO2, ADH1B, HBA2, HBA1, HBB, KLF4, CYP4B1
GO:0043167~ion binding								FMO2, ADH1B, HBA2, HBA1, HBB, KLF4, CYP4B1
GO:0007155~cell adhesion								WISP2, MMRN1, NEGR1, CYR61
GO:0022610~biological adhesion								WISP2, MMRN1, NEGR1, CYR61
GO:0005576~extracellular region								WISP2, TPSB2, MMRN1, CYR61
GO:0051173~positive regulation of nitrogen compound metabolic process								FOS, HBB, KLF4
GO:0031328~positive regulation of cellular biosynthetic process								FOS, HBB, KLF4
GO:0009891~positive regulation of biosynthetic process								FOS, HBB, KLF4
GO:0000267~cell fraction								FOS, WISP2, FMO2, CYP4B1
GO:0005624~membrane fraction								FOS, FMO2, CYP4B1
GO:0005626~insoluble fraction								FOS, FMO2, CYP4B1
GO:0009611~response to wounding								FOS, MYH2, MMRN1
GO:0005730~nucleolus								FOS, MYH2, KLF4
GO:0043233~organelle lumen								FOS, MYH2, MMRN1, KLF4
GO:0031974~membrane-enclosed lumen								FOS, MYH2, MMRN1, KLF4
GO:0043232~intracellular non-membrane-bounded organelle								FOS, KRT19, MYH2, HBA2, HBA1, KLF4
GO:0043228~non-membrane-bounded organelle								FOS, KRT19, MYH2, HBA2, HBA1, KLF4
GO:0031981~nuclear lumen								FOS, MYH2, KLF4
GO:0070013~intracellular organelle lumen								FOS, MYH2, KLF4
GO:0030554~adenyl nucleotide binding								FMO2, MYH2, HSPA1B
GO:0001883~purine nucleoside binding								FMO2, MYH2, HSPA1B
GO:0001882~nucleoside binding								FMO2, MYH2, HSPA1B
GO:0017076~purine nucleotide binding								FMO2, MYH2, HSPA1B
GO:0000166~nucleotide binding								FMO2, MYH2, HSPA1B
GO:0051789~response to protein stimulus								FOS, HSPA1B, CYR61
GO:0009991~response to extracellular stimulus								FOS, DUSP1, KLF4
GO:0055114~oxidation reduction								ALDH1A1, FMO2, ADH1B, CYP4B1
GO:0007610~behavior								FOS, OXTR, CYR61
GO:0005829~cytosol								ALDH1A1, ADH1B, HBA2, HBA1, HBB
GO:0005783~endoplasmic reticulum								FMO2, HSPA1B, CYP4B1
GO:0007242~intracellular signaling cascade								PLCXD3, DUSP1, OXTR
GO:0030528~transcription regulator activity								FOS, ADH1B, KLF4
GO:0005886~plasma membrane								WISP2, KRT19, MYH2, OXTR, NEGR1
GO:0031224~intrinsic to membrane								FMO2, HS6ST3, OXTR, NEGR1
GO:0016021~integral to membrane								FMO2, HS6ST3, OXTR
