# Supplementary material for: Identification of the molecular relationship between intravenous leiomyomatosis and uterine myoma using RNA sequencing
Source: Sci Rep. 2019 Feb 5;9:1442. doi: 10.1038/s41598-018-37452-3 (PMC6363745; doi:10.1038/s41598-018-37452-3)
Supplement: Supplementary file 3 — IVL gene data for heatmap [file 41598_2018_37452_MOESM3_ESM.xls]

## Sheet: Sheet0
			value_1	value_2	value_3	value_4	value_5	value_6	value_7	value_8	value_9	value_10	value_11	value_12
CYR61	chr1:86046443-86049648	CYR61	54.5942	20.2667	88.6915	323.988	58.3462	46.3937	71.5034	338.437	125.877	357.108	13.0094	304.959	150.2645083
PAPPA2	chr1:176432306-176811970	PAPPA2	2.5797	9.65821	0.0156136	2.3845	8.34496	6.19282	4.23585	0.374485	2.4588	2.70829	4.12626	0.0709685	3.595871425
FAM132A	chr1:1177825-1182102	FAM132A	5.13086	41.7751	11.1592	0.783101	0.571406	0.823588	0.815543	0.422921	5.18417	14.1994	1.30944	0.391313	6.8805035
ARHGEF19	chr1:16524598-16539104	ARHGEF19	8.82369	6.81833	3.88022	4.91831	2.88551	3.86509	2.10641	2.14553	1.86159	1.88035	122.806	4.86337	13.90453333
FAM46B	chr1:27331510-27339333	FAM46B	0.575494	0.919721	3.45535	4.52896	1.66636	2.56734	1.05284	22.2683	11.5081	2.14326	15.7928	21.0659	7.29536875
FABP3	chr1:31838099-31845923	FABP3	3.51763	4.26324	12.996	42.5443	9.11011	8.59502	4.69171	51.0194	46.875	3.2298	82.0394	16.7283	23.80082583
COL9A2	chr1:40766162-40782939	COL9A2	26.0551	31.9362	13.0601	5.33812	11.6812	14.1819	18.2005	1.91918	9.24652	11.0284	17.4539	2.18106	13.523515
IGSF3	chr1:117117019-117210377	IGSF3	2.43299	6.55858	5.84358	1.78441	13.8794	11.0402	9.66208	0.796099	5.29182	3.51261	2.26612	0.829459	5.324779
RGS5	chr1:163112088-163291581	RGS5	4.22989	6.9166	14.7969	21.5151	23.3326	8.63881	15.7018	71.9678	17.1427	14.0397	13.0821	139.851	29.26791667
CHI3L1	chr1:203148058-203155922	CHI3L1	212.21	13.9198	3.20675	0.168647	4.00724	2.00914	5.47617	0.584435	0.222964	0.431538	43.6813	0.845916	23.89699167
PFKP	chr10:3109711-3178997	PFKP	26.1316	9.06491	19.5694	41.6425	8.34439	5.49832	6.07003	72.2844	33.0555	5.14546	16.8046	37.7281	23.44493417
PTPLA	chr10:17631957-17659373	PTPLA	0.469819	0.72281	2.46771	7.90619	2.50404	1.67652	1.41707	21.919	20.9339	1.67419	16.918	18.9805	8.132479083
MMP26	chr11:5009423-5013659	MMP26	0.0410015	0.302766	1.0E-5	36.8076	1.0E-5	1.0E-5	1.0E-5	1.0E-5	1.0E-5	0.0354077	1.0E-5	1.0E-5	3.0989046
SCGB2A1	chr11:61976139-61981411	SCGB2A1	1.0E-5	0.426572	1.0E-5	114.245	1.0E-5	1.0E-5	0.13039	1.0E-5	1.0E-5	1.0E-5	0.132825	0.255142	9.599166583
PCSK7	chr11:117075786-117103241	PCSK7	14.4876	20.8659	0.0979461	18.6324	41.7257	25.7869	22.3143	115.684	41.2256	25.0585	32.1516	74.324	36.02953718
HMGA2	chr12:66218239-66360071	HMGA2	3.43693	0.00782236	0.0916033	0.139157	35.1732	38.8164	34.0052	0.251002	0.420208	0.0347162	0.00948045	0.0260044	9.367643643
WIF1	chr12:65444403-65515346	WIF1	0.179245	0.340897	0.863653	0.8226	0.0711274	4.36913	0.255697	0.566911	1.35223	15.5159	46.4844	1.72166	6.045287533
HSPA2	chr14:65007185-65009954	HSPA2	2.7586	4.86016	4.4927	14.6319	7.93264	4.87536	3.36236	74.5541	20.0044	3.23712	14.8621	43.4431	16.584545
SYNM	chr15:99645285-99675800	SYNM	2.76448	2.17501	11.5077	7.42811	2.5529	1.72511	1.80057	38.1841	51.9696	3.18183	9.0193	11.2885	11.96643417
ATP8B4	chr15:50150434-50411419	ATP8B4	4.07745	2.81176	6.16142	1.69878	7.08132	13.5046	9.82355	1.51193	10.5782	12.7467	0.789527	2.13589	6.076760583
WFDC1	chr16:84328311-84363457	WFDC1	1.96134	5.03508	10.8669	31.3714	2.32448	1.3906	1.65677	14.7876	11.8744	0.84953	1.96283	31.0273	9.5923525
SHISA6	chr17:11144739-11467380	SHISA6	0.047187	0.151501	0.396661	6.41093	0.168425	0.270289	0.0799493	0.784746	1.35007	0.245247	0.619719	2.19861	1.060277858
MYO15A	chr17:18012019-18083116	MYO15A	6.01679	10.2792	0.397658	7.55912	2.88806	1.61681	4.187	0.267851	2.53802	4.35797	5.27541	0.269181	3.8044225
ALDOC	chr17:26900132-26903951	ALDOC	4.58281	1.00195	2.99985	11.4754	0.349706	0.453653	0.856156	4.88271	1.18239	0.787379	1.23399	7.31743	3.093618667
MYO1D	chr17:30819627-31203902	MYO1D	2.84052	1.61208	7.91238	4.11668	3.13356	2.14717	2.3954	16.7406	3.38155	2.47114	3.57874	9.84841	5.0148525
FAM171A2	chr17:42431100-42441235	FAM171A2	16.7591	89.9327	56.2134	14.2089	29.5922	22.888	28.9576	2.60192	21.1681	41.6005	17.6469	3.98213	28.79595417
ADCYAP1	chr18:904943-912173	ADCYAP1	2.08781	17.5055	0.615722	15.9598	6.01435	4.00523	4.38945	0.331214	4.2552	30.908	12.3373	0.28683	8.2247005
ATCAY	chr19:3880617-3928080	ATCAY	0.573023	0.131694	0.189897	0.145911	0.0650165	0.0607934	0.0814971	0.0813637	0.211458	0.040741	35.5713	0.0832424	3.102994758
C19orf38	chr19:10959105-10980360	C19orf38	7.74299	15.8715	0.813888	12.8671	7.15361	8.43329	10.6293	0.667503	7.77866	16.5031	25.0187	0.334385	9.484502167
APOE	chr19:45409038-45412650	APOE	1351.24	1253.78	0.842382	10.3648	380.0	152.754	896.058	89.9661	89.3622	185.595	199.507	40.4535	387.4935818
APOC1	chr19:45417920-45422606	APOC1	212.35	98.3979	0.861599	0.0311644	36.3081	14.7704	194.777	3.96455	2.6283	6.02308	37.6381	1.90655	50.80472862
FOSB	chr19:45971252-45978437	FOSB	3.12114	6.75501	111.309	64.1282	0.47724	3.69681	17.7832	5.07285	4.78721	90.8734	0.113957	68.4367	31.37955975
CACNA1A	chr19:13317255-13617274	CACNA1A	3.3432	2.81967	1.4573	0.544194	0.471671	0.449094	0.522186	0.427818	0.869917	0.605245	19.4623	0.374571	2.612263833
TMEM221	chr19:17546317-17559376	TMEM221	1.61163	13.2862	1.01103	21.5984	2.03714	1.96399	3.1111	0.251709	1.64164	6.74736	27.0215	0.578187	6.738323833
NPHS1	chr19:36316273-36342895	NPHS1	0.918491	1.9279	1.16133	21.6553	0.88031	0.229017	0.895423	0.0443237	0.0252585	0.0296228	1.06187	0.0178605	2.403892208
LBH	chr2:30454396-30482899	LBH	8.49755	13.8846	27.0007	31.68	10.008	14.7362	14.5228	59.8223	36.0086	14.6568	17.5547	75.2081	26.96502917
GALNT13	chr2:154728425-155313950	GALNT13	0.551829	2.09526	3.69177	1.65484	4.58732	7.76039	2.01249	0.280331	10.5805	14.7748	10.8336	0.789787	4.967743083
PLCL1	chr2:198669425-199014608	PLCL1	0.314279	0.439829	0.767581	3.92282	1.82669	1.44504	0.977312	8.05576	30.3223	14.44	2.03717	23.1013	7.304173417
NXPH2	chr2:139426726-139537811	NXPH2	0.29265	13.7445	1.73041	0.0907683	1.36844	1.12118	1.72593	1.0E-5	0.759701	1.35885	0.0379023	0.0461124	1.856371167
SCN7A	chr2:167260082-167343481	SCN7A	0.0101193	0.058187	0.114953	1.16927	0.354838	0.286748	0.0703997	2.16811	0.698795	0.346666	0.0184338	4.49009	0.815550817
TMEFF2	chr2:192814746-193059644	TMEFF2	0.0410176	0.22835	0.242501	0.0546414	0.0275584	0.0473678	0.165883	1.0E-5	0.505291	4.50039	1.0E-5	0.0470145	0.488336225
SATB2	chr2:200134222-200335989	SATB2	1.16247	1.39531	1.02352	0.546702	3.58097	11.3208	1.66454	1.35844	8.07719	7.66237	4.51777	0.706773	3.584737917
TNS1	chr2:218664511-218808796	TNS1	30.3026	24.3266	44.2877	100.9	33.6497	26.869	26.1346	212.428	184.518	38.0924	72.7636	195.553	82.48543333
IHH	chr2:219919141-219925238	IHH	0.0434378	1.0E-5	1.87137	0.118897	1.0E-5	0.0260456	1.0E-5	0.0246175	0.0278868	1.0E-5	0.0305925	0.0311743	0.181171792
COL4A4	chr2:227867426-228029275	COL4A4	0.0222385	0.0490551	0.104985	0.105156	0.0479757	0.110395	0.0364399	1.66304	0.161855	0.156334	0.0576855	0.700938	0.268008142
CBLN4	chr20:54572412-54580528	CBLN4	0.427409	24.296	2.2483	0.148151	5.76941	5.6343	7.71115	0.755496	2.41543	10.303	2.66432	0.381124	5.2295075
NKAIN4	chr20:61872135-61885892	NKAIN4	10.549	16.403	2.43843	0.0654959	0.817534	3.13733	1.50335	0.52115	0.994222	7.99028	1.52432	0.125955	3.839172242
LRRN1	chr3:3841120-3889387	LRRN1	0.518969	1.68632	3.96123	1.20733	1.98223	3.56853	0.915409	0.907258	12.4072	12.2946	2.4612	0.592751	3.541918917
TRH	chr3:129693235-129696781	TRH	0.0338828	1.53165	3.49988	35.3057	0.125306	1.0E-5	0.0554323	0.0910437	1.0E-5	0.0478634	0.0562276	0.0285692	3.397964583
COL6A6	chr3:130279177-130395888	COL6A6	1.26596	1.54185	2.83158	0.630143	4.95045	1.38265	6.62432	0.376066	0.56887	0.453131	1.08294	0.143957	1.820993083
-	chr3:112455293-112468166	-	0.0273604	0.0353598	1.0E-5	1.0E-5	5.7425	10.8995	5.91342	0.116174	0.189065	0.0422488	1.0E-5	1.0E-5	1.913805667
BCHE	chr3:165490691-165555253	BCHE	6.0314	53.0895	4.32922	41.2484	58.634	23.0668	79.2419	12.2494	23.2073	44.0466	96.9695	13.6559	37.98082667
APOD	chr3:195295572-195311076	APOD	5.69362	22.8921	4.42507	0.0435703	12.0338	47.5527	15.6526	179.27	57.2759	18.3475	36.1504	121.659	43.41635503
DAPP1	chr4:100737980-100791346	DAPP1	0.657377	0.219869	4.47475	0.172798	0.433391	1.53566	0.81907	10.3231	0.490397	0.308935	0.416697	0.319586	1.680969167
PCDH10	chr4:134070469-134112732	PCDH10	0.202724	3.28805	1.54901	0.599216	1.58275	3.18187	0.985801	0.299559	16.8046	12.7528	0.547583	0.296775	3.5075615
ADH1B	chr4:100227543-100242599	ADH1B	3.89869	0.316618	6.4674	13.8513	0.732457	1.83425	2.37313	26.9535	1.01303	2.42828	0.196597	25.064	7.094104333
SFRP2	chr4:154701741-154710228	SFRP2	17.3342	90.9775	5.46707	0.0549418	2.49942	2.4033	7.58018	5.28007	15.1151	12.1699	9.87152	1.01441	14.14730098
PDLIM3	chr4:186421814-186456712	PDLIM3	14.7099	3.25457	10.7055	36.4655	26.6543	24.7495	10.5023	115.723	73.5264	16.9299	60.1345	107.443	41.7331975
GABRP	chr5:170210722-170241050	GABRP	0.0517396	0.0218431	5.58122	0.34601	0.0721952	0.0638942	0.0836502	0.0211222	0.0357078	0.0264883	1.0E-5	0.0561735	0.530004508
HMGA1	chr6:34204576-34214008	HMGA1	306.85	264.01	6.61389	42.1813	3.67014	4.50113	3.3181	4.58855	219.562	204.735	76.5549	4.32478	95.07581583
CDKN1A	chr6:36644236-36655116	CDKN1A	93.5853	153.376	74.695	22.3299	125.341	114.805	56.247	35.7452	117.351	114.504	100.754	26.6414	86.28123333
MDFI	chr6:41606194-41621982	MDFI	21.6587	68.5159	6.92831	37.1731	15.1423	10.0516	13.5313	3.95287	7.7229	26.0284	5.46461	5.02284	18.43273583
CLVS2	chr6:123317115-123394064	CLVS2	0.537	0.535557	7.11453	147.353	0.231167	1.78052	0.368605	0.181668	2.14172	2.62525	1.27016	0.113421	13.6877165
SMOC2	chr6:168841830-169068674	SMOC2	8.31852	29.0485	8.69834	0.523607	108.504	37.1812	86.5235	124.84	25.023	7.51126	18.387	255.396	59.16291058
PRL	chr6:22287472-22303082	PRL	1.63634	9.26041	2.41169	1.71507	44.0476	162.291	34.4588	1.70302	0.909015	0.377588	19.668	0.518845	23.2497815
SPDEF	chr6:34505578-34524110	SPDEF	0.292362	0.262013	10.1912	0.302765	0.0692184	0.0275922	0.125107	0.0520912	0.119773	0.204209	0.385494	0.065796	1.008135067
TNFRSF21	chr6:47199262-47277683	TNFRSF21	22.2742	8.55108	15.4012	6.52878	55.1183	22.1305	41.3661	6.39112	8.22657	6.23871	30.9334	3.11563	18.85629917
CTGF	chr6:132269316-132272518	CTGF	22.8718	35.4889	94.4966	152.955	71.111	76.6191	68.4963	589.468	311.418	175.845	6.68488	266.636	156.0075483
CITED2	chr6:139693391-139695787	CITED2	13.2603	10.5578	14.0666	42.1465	30.8776	35.913	21.3043	212.764	161.563	18.6192	49.8397	112.614	60.29383333
HLA-A	chr6_mcf_hap5:991650-1359214	HLA-A	35.4322	1.0E-5	1.0E-5	1.0E-5	1.0E-5	1.0E-5	1.0E-5	1.0E-5	1.0E-5	1.0E-5	1.0E-5	103.416	11.57069167
CYP2W1	chr7:1022834-1029276	CYP2W1	1.10153	15.7671	3.52051	0.0967134	0.244969	0.725476	0.189823	0.0256852	3.61845	10.7777	3.95342	0.0653972	3.340564483
PRR15	chr7:29603426-29606911	PRR15	0.0422789	0.187847	14.4583	0.861008	0.170281	0.0685181	0.037553	0.472751	1.0E-5	0.164482	0.153605	0.41764	1.419522833
WIPF3	chr7:29846169-29956682	WIPF3	0.523458	0.481515	1.33028	5.96741	0.272352	0.207948	0.230381	3.20904	0.682216	0.107746	0.208227	1.71624	1.244734417
MEST	chr7:130126015-130371406	MEST	19.3846	138.677	69.4308	19.9122	81.2498	101.456	52.0141	12.088	12.9918	21.928	19.5177	4.9943	46.137025
LOC349160	chr7:137065786-137068924	LOC349160	0.643407	0.212316	0.366408	0.193147	2.51708	1.69103	1.10753	0.366423	0.273066	0.0968717	15.0794	0.405498	1.912681392
HOXA13	chr7:27236498-27239725	HOXA13	0.208464	1.08165	0.789993	1.36196	0.187043	2.94329	0.891622	1.68934	18.4579	25.0929	0.0972857	17.819	5.885037308
CALN1	chr7:71244475-71877360	CALN1	0.048924	0.26901	0.187575	0.0813556	0.223778	1.20998	0.804367	0.117099	3.0441	1.99217	0.0400013	0.00767415	0.668836171
VGF	chr7:100805789-100808852	VGF	33.704	2.56771	1.0E-5	0.234768	2.59226	0.337313	0.822808	1.0E-5	0.0514661	0.344849	1.40987	0.0313128	3.508031408
PI15	chr8:75736771-75767264	PI15	5.05083	32.0946	24.2999	10.4654	145.057	225.882	165.545	37.4605	111.088	207.8	62.6779	14.4582	86.8232775
RIMS2	chr8:104512975-105266656	RIMS2	0.667098	1.01489	2.00625	0.522132	1.88152	1.89052	1.19854	0.0699879	2.82004	8.7596	0.104088	0.233177	1.763986908
PKHD1L1	chr8:110374705-110543500	PKHD1L1	0.00309374	0.0162337	24.6084	0.122391	0.0112618	0.00504687	0.0069489	0.0429221	0.00461925	0.00996917	0.00461655	0.168748	2.08368759
AARD	chr8:117950463-117956239	AARD	1.3543	11.2301	4.17624	1.34786	47.5464	10.0294	24.1585	0.598534	0.696712	0.377886	6.55518	0.374813	9.037160417
PLAG1	chr8:57073467-57123859	PLAG1	3.80885	3.14059	33.1661	2.90519	7.33151	7.11653	5.66203	0.325026	4.76582	7.31788	9.14033	0.133949	7.067817083
CA9	chr9:35673914-35681154	CA9	37.6551	1.0571	0.877792	0.147953	0.0811913	0.097515	0.288331	0.0884657	0.372003	0.74625	1.46334	0.110973	3.582167833
ALDH1B1	chr9:38392660-38398662	ALDH1B1	7.86035	7.68427	15.7105	33.7168	12.5808	16.1006	10.3457	77.1948	80.7648	10.4473	25.5167	34.1127	27.66961
PAPPA	chr9:118916070-119164600	PAPPA	8.07732	4.68037	4.09207	1.9484	3.05076	4.3235	2.50599	1.20688	5.77442	3.73251	15.9496	0.637784	4.664967
SVEP1	chr9:113127528-113342160	SVEP1	0.588654	0.319878	0.577134	1.45217	3.89164	5.37014	1.12991	8.38342	1.5511	0.412223	0.553992	3.24495	2.289600917
NUP62CL	chrX:106366656-106449670	NUP62CL	0.0755111	0.039024	0.0823437	0.473251	0.142729	0.12737	0.117046	0.14558	0.0462503	0.066956	16.3006	0.19375	1.484200925
CAPN6	chrX:110488326-110513774	CAPN6	9.82423	22.549	24.8308	16.7924	6.76969	59.3262	5.862	3.54693	422.463	190.49	89.264	8.36648	71.6737275
CD24	chrY:21152525-21154705	CD24	36.123	148.985	124.538	98.0389	83.9322	119.328	100.514	21.6487	121.932	233.67	297.724	24.5786	117.5843667
#!Title@	#!Journal@	#!Date@java.util.GregorianCalendar[time=?,areFieldsSet=false,areAllFieldsSet=true,lenient=true,zone=sun.util.calendar.ZoneInfo[id="Asia/Shanghai",offset=28800000,dstSavings=0,useDaylight=false,transitions=19,lastRule=null],firstDayOfWeek=1,minimalDaysInFirstWeek=1,ERA=1,YEAR=0,MONTH=0,WEEK_OF_YEAR=1,WEEK_OF_MONTH=1,DAY_OF_MONTH=0,DAY_OF_YEAR=4,DAY_OF_WEEK=5,DAY_OF_WEEK_IN_MONTH=1,AM_PM=1,HOUR=10,…	#!Note@
