# Supplementary material for: Identification of the molecular relationship between intravenous leiomyomatosis and uterine myoma using RNA sequencing
Source: Sci Rep. 2019 Feb 5;9:1442. doi: 10.1038/s41598-018-37452-3 (PMC6363745; doi:10.1038/s41598-018-37452-3)
Supplement: Supplementary file 4 — UM gene data for heatmap [file 41598_2018_37452_MOESM4_ESM.xls]

## Sheet: Sheet0
		value_17	value_21	value_22	value_18
XLOC_000504	CYP4B1	0.0236863	0.128984	2.00231	9.26056
XLOC_000676	CYR61	54.7805	48.1583	445.011	279.334
XLOC_001217	FMO2	0.0394449	0.104471	0.626349	2.39069
XLOC_001244	TNN	0.092062	6.16087	0.0136174	0.105944
XLOC_001280	CACNA1E	1.03126	0.281996	0.0292302	0.00486845
XLOC_001370	IGFN1	94.0872	6.00838	0.924389	1.38644
XLOC_002289	NEGR1	0.486055	0.646577	3.15615	9.1876
XLOC_003028	CHI3L1	117.81	1.22645	0.212643	1.37813
XLOC_003168	LEFTY2	40.7427	327.934	15.8124	16.7004
XLOC_004734	PRLHR	0.142002	158.61	3.81264	0.433189
XLOC_004989	CALCB	19.7447	0.159191	0.038126	0.191063
XLOC_005970	HBB	3.15741	5.78348	43.3149	197.478
XLOC_008986	HS6ST3	0.0540414	0.0432024	0.449298	1.04386
XLOC_009095	GJB2	47.8411	1.2821	0.0361523	0.991695
XLOC_009894	FOS	23.6742	48.3168	258.293	269.842
XLOC_010797	APBA2	7.34471	2.39213	0.115476	0.480435
XLOC_011161	CEMIP	0.571377	20.1126	0.287464	0.147971
XLOC_011436	ACTC1	0.882161	49.9768	0.44879	0.4124
XLOC_011685	STRA6	27.8774	18.3558	0.910719	0.638018
XLOC_011902	HBA2	3.87055	7.09724	38.7523	209.395
XLOC_011903	HBA1	2.0933	5.22091	34.1207	177.354
XLOC_012675	TPSB2	20.5926	2.09805	108.922	29.2678
XLOC_013041	CBLN1	84.2492	3.38586	4.3467	1.31207
XLOC_014346	MYH2	0.0322432	0.0322432	0.00371521	3.29631
XLOC_014672	KRT19	0.155244	1.90239	41.6975	17.1584
XLOC_019193	OSR1	11.1272	61.2948	1.46667	3.32089
XLOC_019202	SDC1	4.50288	5.8992	0.224431	0.212883
XLOC_019275	ALK	48.0951	0.345302	0.160314	0.190555
XLOC_020677	WISP2	0.509004	2.77512	26.2317	93.2191
XLOC_020706	MMP9	47.096	1.50942	0.0504092	0.290154
XLOC_020774	TFAP2C	1.32182	12.5744	0.291099	0.372715
XLOC_021216	BCAS1	3.05881	0.126369	0.0480886	0.0892171
XLOC_021933	MMP11	34.3721	109.033	6.7214	4.68015
XLOC_022168	FAM19A5	9.02292	11.4569	0.932347	0.904836
XLOC_023097	GAP43	37.7082	0.666624	0.186833	0.305686
XLOC_023580	OXTR	0.508456	0.113218	0.2008	45.1986
XLOC_024275	SHOX2	0.122583	6.46586	0.0354567	0.0111467
XLOC_024927	MMRN1	1.26871	0.709978	2.21292	19.4136
XLOC_024947	DAPP1	0.274403	4.71975	2.89942	52.9315
XLOC_025169	GRIA2	7.74115	18.5803	0.786452	0.205648
XLOC_025751	ADH1B	0.459089	2.59156	25.9264	60.0912
XLOC_026055	ASB5	0.0549072	8.84326	0.00869473	0.00869473
XLOC_026141	PLEKHG4B	1.29052	1.86346	0.0175377	0.0150172
XLOC_027296	PLCXD3	0.0522301	0.0417135	0.222681	1.50523
XLOC_027882	DUSP1	66.2282	47.8837	292.545	416.491
XLOC_027929	COL23A1	0.277564	42.7757	0.745687	0.360119
XLOC_030082	HSPA1B	19.4181	16.6634	70.467	170.896
XLOC_031856	NPTX2	51.5062	3.50957	0.545992	1.50242
XLOC_032415	HOXA13	2.9022	33.6176	0.73519	0.790589
XLOC_032806	VGF	524.366	1.56658	0.0581517	1.51828
XLOC_033304	UNC5D	2.02277	0.98918	0.0370552	0.0290283
XLOC_034004	TEX15	0.301142	0.176883	2.04383	2.67155
XLOC_034461	COL22A1	2.96596	9.77346	0.473459	0.127197
XLOC_034654	TMEM215	1.79242	0.661378	0.0246392	0.0246392
XLOC_035652	ALDH1A1	2.46076	4.67365	25.1128	64.0427
XLOC_035847	KLF4	6.12658	7.14824	29.6945	70.5554
XLOC_035914	BRINP1	6.29676	0.292039	0.0329668	0.15606
XLOC_036152	XG	4.26256	4.06794	0.0951	0.48029
XLOC_037039	NDP	0.921194	33.9446	0.730261	0.854366
XLOC_037351	CAPN6	46.4621	145.077	5.01005	1.28509
XLOC_037352	DCX	0.885976	7.68811	0.0503586	0.0881521
#!Title@	#!Journal@	#!Date@java.util.GregorianCalendar[time=?,areFieldsSet=false,areAllFieldsSet=true,lenient=true,zone=sun.util.calendar.ZoneInfo[id="Asia/Shanghai",offset=28800000,dstSavings=0,useDaylight=false,transitions=19,lastRule=null],firstDayOfWeek=1,minimalDaysInFirstWeek=1,ERA=1,YEAR=0,MONTH=0,WEEK_OF_YEAR=1,WEEK_OF_MONTH=1,DAY_OF_MONTH=0,DAY_OF_YEAR=5,DAY_OF_WEEK=6,DAY_OF_WEEK_IN_MONTH=1,AM_PM=0,HOUR=5,H…	#!Note@
